# Supplementary material for: XComposition: multimodal deep learning model to measure body composition using chest radiographs and clinical data
Source: Radiol Adv. 2025 Oct 3;2(5):umaf035. doi: 10.1093/radadv/umaf035 (PMC12560821; doi:10.1093/radadv/umaf035)
Supplement: umaf035_Supplementary_Data [file umaf035_supplementary_data.zip]

Archive with 14 entries (14 files):
- 542832342_47368959_1755788927252.pdf
- 542832368_131282941_1756753564619.pdf
- 540533780_131282668_1754529974275.pdf
- 542832365_131282914_1755791272353.pdf
- 540533776_131282602_1754391943648.pdf
- 540533786_131282840_1754412894166.pdf
- 540533793_131282974_1754416543846.pdf
- 542832375_131282990_1757005883953.pdf
- 540533790_131282931_1754442251695.pdf
- Supplementary_Material_PDF.pdf
- 542832363_131282874_1757436036448.pdf
- 540533781_131282720_1755230646191.pdf
- 542832358_131282864_1756389460850.pdf
- 540533772_118201542_1754394147380.pdf
